# Supplementary material for: First evidence of yawn contagion in a wild monkey species
Source: Sci Rep. 2021 Sep 9;11:17957. doi: 10.1038/s41598-021-96423-3 (PMC8429631; doi:10.1038/s41598-021-96423-3)
Supplement: Supplementary file 2 — Supplementary Information 2. [file 41598_2021_96423_MOESM2_ESM.csv]

yawn_response	time_slot	perception	trigger_sex	trigger_group	responder_sex	responder_group	group_identity	group_membership	yawn_type	yawn_vocalisation	yawn_duration	distance
1	1	1	1	sem	2	qua	semqua	0	3	1	1,39	1
0	2	1	2	zam	2	zam	zamzam	1	3	0	1,27	1
0	2	1	2	zam	2	zam	zamzam	1	3	0	2,03	1
0	2	0	1	gio	2	gio	giogio	1	1	0	1,69	1
0	2	1	1	feg	2	feg	fegfeg	1	3	1	2	1
0	1	1	1	cap	2	cap	capcap	1	2	0	1,2	1
0	1	0	1	cap	2	cap	capcap	1	2	0	1,2	2
0	1	1	1	cap	2	cap	capcap	1	1	0	1,01	1
0	1	1	1	cap	2	cap	capcap	1	3	1	1,49	1
0	1	1	1	cap	2	cap	capcap	1	3	1	1,49	2
0	1	1	1	cap	2	cap	capcap	1	3	1	1,27	2
0	1	1	1	cap	2	cap	capcap	1	3	1	1,27	1
0	1	1	1	cap	2	cap	capcap	1	3	1	1,27	2
0	1	1	1	cap	2	cap	capcap	1	3	1	1,27	2
0	2	1	1	dta	2	dta	dtadta	1	3	1	1	1
0	2	1	2	mcc	2	mcc	mccmcc	1	1	0	1,19	1
1	2	1	2	mcc	2	mcc	mccmcc	1	3	0	1,14	1
0	2	1	2	mcc	2	mcc	mccmcc	1	1	0	0,79	1
0	2	1	1	qua	2	qua	quaqua	1	3	0	1,69	1
0	1	0	1	tim	1	tim	timtim	1	3	0	2,1	1
0	1	1	1	tim	1	tim	timtim	1	3	0	1,98	1
0	1	1	1	tim	1	tim	timtim	1	1	1	1	2
0	1	1	1	tim	1	tim	timtim	1	1	1	1	2
0	1	0	1	tim	1	tim	timtim	1	1	0	1,74	1
0	1	1	1	tim	1	tim	timtim	1	3	0	1,24	1
0	1	1	1	tim	1	tim	timtim	1	3	0	1,24	2
0	1	1	1	tim	1	tim	timtim	1	2	1	2,04	1
0	2	0	1	tim	1	tim	timtim	1	3	1	1,15	2
0	2	1	1	big	2	big	bigbig	1	2	1	1,05	1
1	2	1	2	qua	1	qua	quaqua	1	1	0	0,74	1
0	1	1	1	gio	2	gio	giogio	1	3	1	1,24	1
0	1	1	1	gio	2	feg	giofeg	0	3	1	1,24	2
0	1	1	1	dta	2	dta	dtadta	1	3	1	1,74	1
0	2	0	1	man	1	man	manman	1	3	0	1,52	2
0	2	0	1	man	1	man	manman	1	3	0	1,52	2
0	2	1	1	man	1	man	manman	1	3	0	1,25	1
0	2	0	1	man	1	man	manman	1	3	0	1,25	2
0	2	1	1	man	1	man	manman	1	3	1	1,27	1
0	2	1	1	man	1	man	manman	1	3	1	1,27	2
0	2	1	2	mar	2	mar	marmar	1	2	1	1,16	1
0	2	1	2	occ	2	occ	occocc	1	1	0	1,1	2
1	2	1	2	occ	1	occ	occocc	1	1	0	1,1	2
1	1	0	1	pic	2	feg	picfeg	0	3	0	2,18	2
1	2	1	2	qua	2	qua	quaqua	1	1	0	1,14	1
0	2	0	2	qua	2	qua	quaqua	1	1	0	1,26	2
0	2	0	2	qua	2	qua	quaqua	1	1	0	1,26	1
1	2	0	1	dta	2	dta	dtadta	1	2	0	2	1
0	2	0	1	dta	2	dta	dtadta	1	2	0	2	2
0	2	1	1	dta	2	dta	dtadta	1	2	1	1,22	2
0	2	1	1	dta	2	dta	dtadta	1	2	1	1,22	2
0	2	1	1	dta	2	dta	dtadta	1	2	1	1,22	2
0	2	1	1	dta	2	dta	dtadta	1	2	1	1,22	1
0	2	1	1	dta	2	dta	dtadta	1	2	1	1,74	2
0	2	1	1	dta	2	dta	dtadta	1	2	1	1,74	2
0	2	1	1	dta	2	dta	dtadta	1	2	1	1,74	2
0	2	1	1	dta	2	dta	dtadta	1	2	1	1,74	1
0	2	1	1	dta	2	dta	dtadta	1	2	1	1,74	2
0	2	1	1	dta	2	dta	dtadta	1	2	1	0,88	2
0	2	1	1	dta	2	dta	dtadta	1	2	1	0,88	2
0	2	1	1	dta	2	dta	dtadta	1	2	1	0,88	2
0	2	0	2	gio	1	gio	giogio	1	1	0	1,3	2
0	2	0	2	gio	2	gio	giogio	1	1	0	1,3	2
0	2	0	2	gio	2	gio	giogio	1	1	0	1,3	2
0	2	0	2	gio	2	gio	giogio	1	1	0	1,3	2
0	1	0	2	eth	1	eth	etheth	1	1	0	1,42	1
0	1	0	2	eth	2	eth	etheth	1	1	0	1,42	2
0	1	0	2	qua	1	qua	quaqua	1	2	0	1,3	2
0	1	0	2	qua	2	qua	quaqua	1	2	0	1,3	2
0	1	1	1	cer	2	cer	cercer	1	3	1	1,6	2
1	1	1	1	cer	1	sem	cersem	0	3	1	1,6	2
0	1	1	1	cer	1	sem	cersem	0	3	1	1,6	2
0	1	1	1	cer	2	sem	cersem	0	3	1	1,6	2
0	1	1	1	cer	2	cer	cercer	1	3	1	1,6	2
0	1	1	1	cer	2	cer	cercer	1	3	1	1,6	1
0	1	1	1	cer	2	sem	cersem	0	3	1	1,6	2
0	1	1	1	cer	2	sem	cersem	0	3	1	1,6	2
0	1	1	1	sem	2	cer	semcer	0	2	1	1,64	2
0	1	1	1	sem	1	cer	semcer	0	2	1	1,64	2
0	1	1	1	sem	1	sem	semsem	1	2	1	1,64	2
0	1	1	1	sem	2	sem	semsem	1	2	1	1,64	1
0	1	1	1	sem	2	cer	semcer	0	2	1	1,64	2
0	1	1	1	sem	2	cer	semcer	0	2	1	1,64	2
0	1	1	1	sem	2	sem	semsem	1	2	1	1,64	2
0	1	1	1	sem	2	sem	semsem	1	2	1	1,64	2
0	1	1	1	sem	2	cer	semcer	0	1	1	1,28	2
1	1	1	1	sem	1	cer	semcer	0	1	1	1,28	2
0	1	1	1	sem	1	sem	semsem	1	1	1	1,28	2
0	1	1	1	sem	2	sem	semsem	1	1	1	1,28	1
0	1	1	1	sem	2	cer	semcer	0	1	1	1,28	2
0	1	1	1	sem	2	cer	semcer	0	1	1	1,28	2
0	1	1	1	sem	2	sem	semsem	1	1	1	1,28	2
0	1	1	1	sem	2	sem	semsem	1	1	1	1,28	1
0	1	1	1	sem	2	sem	semsem	1	1	1	1,28	1
0	1	1	1	cer	2	cer	cercer	1	1	1	1,32	2
1	1	1	1	cer	1	sem	cersem	0	1	1	1,32	2
1	1	1	1	cer	1	sem	cersem	0	1	1	1,32	2
0	1	1	1	cer	2	sem	cersem	0	1	1	1,32	2
0	1	1	1	cer	2	cer	cercer	1	1	1	1,32	2
0	1	1	1	cer	2	cer	cercer	1	1	1	1,32	2
0	1	1	1	cer	2	sem	cersem	0	1	1	1,32	2
0	1	1	1	cer	2	sem	cersem	0	1	1	1,32	2
0	1	1	1	cer	2	sem	cersem	0	1	1	1,32	2
0	1	1	1	cer	2	cer	cercer	1	1	1	1,32	1
0	1	1	1	sem	2	cer	semcer	0	3	1	1,94	2
0	1	1	1	sem	1	sem	semsem	1	3	1	1,94	2
0	1	1	1	sem	1	cer	semcer	0	3	1	1,94	2
0	1	1	1	sem	2	sem	semsem	1	3	1	1,94	2
0	1	1	1	sem	2	cer	semcer	0	3	1	1,94	2
0	1	1	1	sem	2	cer	semcer	0	3	1	1,94	2
0	1	1	1	sem	2	sem	semsem	1	3	1	1,94	2
0	1	1	1	sem	2	sem	semsem	1	3	1	1,94	2
0	1	1	1	sem	2	sem	semsem	1	3	1	1,94	2
0	1	1	1	sem	2	cer	semcer	0	3	1	1,94	2
0	1	1	1	sem	2	cer	semcer	0	2	1	1,52	2
0	1	1	1	sem	1	sem	semsem	1	2	1	1,52	2
0	1	1	1	sem	1	cer	semcer	0	2	1	1,52	2
0	1	1	1	sem	2	sem	semsem	1	2	1	1,52	1
0	1	1	1	sem	2	cer	semcer	0	2	1	1,52	2
0	1	1	1	sem	2	cer	semcer	0	2	1	1,52	2
0	1	1	1	sem	2	sem	semsem	1	2	1	1,52	2
0	1	1	1	sem	2	sem	semsem	1	2	1	1,52	2
0	1	1	1	sem	2	sem	semsem	1	2	1	1,52	2
0	1	1	1	sem	2	cer	semcer	0	2	1	1,52	2
0	2	0	2	dta	2	dta	dtadta	1	1	0	1,2	1
0	2	0	2	dta	2	dta	dtadta	1	1	0	0,98	1
0	1	1	1	pol	2	pol	polpol	1	3	1	1,93	2
0	1	1	1	pol	2	pol	polpol	1	3	1	1,93	2
1	1	1	1	pol	2	pol	polpol	1	3	1	1,93	2
0	2	0	2	big	2	big	bigbig	1	1	0	1,38	1
0	1	0	1	pic	2	pic	picpic	1	3	0	0,43	1
0	1	1	1	pic	2	pic	picpic	1	3	0	1,58	2
1	1	1	1	pic	2	pic	picpic	1	3	1	1,49	2
0	1	1	1	pic	2	pic	picpic	1	3	1	1,49	2
0	1	1	1	pic	2	pic	picpic	1	3	1	1,49	2
0	1	0	1	pic	2	pic	picpic	1	3	0	0,56	2
1	1	1	2	mcc	2	mcc	mccmcc	1	3	0	1,75	1
0	1	1	2	mcc	2	mcc	mccmcc	1	1	0	1,27	1
0	1	1	1	feg	2	feg	fegfeg	1	2	1	1,89	1
0	1	0	2	sem	1	sem	semsem	1	1	0	1,86	1
0	1	1	1	dta	2	dta	dtadta	1	3	1	1,24	1
0	1	1	2	feg	2	feg	fegfeg	1	1	1	1,62	1
0	1	1	1	mar	2	mar	marmar	1	3	1	0,81	1
0	1	0	1	mar	2	mar	marmar	1	3	1	1,25	1
0	1	0	1	qua	2	qua	quaqua	1	1	0	1,04	1
0	1	0	1	qua	2	qua	quaqua	1	1	0	1,04	2
0	1	0	1	qua	2	qua	quaqua	1	3	0	1,03	1
0	1	0	1	qua	2	qua	quaqua	1	3	0	1,03	2
0	1	0	1	qua	2	qua	quaqua	1	3	0	2	1
0	1	0	1	qua	2	qua	quaqua	1	3	0	2	2
0	1	0	1	qua	1	ser	quaser	0	3	0	2	2
0	1	1	1	zam	2	zam	zamzam	1	3	0	0,91	1
0	2	1	1	gio	2	gio	giogio	1	3	0	3,1	1
1	2	1	1	tim	1	tim	timtim	1	1	0	0,8	1
0	2	1	1	tim	1	tim	timtim	1	2	0	1,3	1
0	2	0	1	tim	1	tim	timtim	1	3	0	0,7	1
1	2	1	1	tim	1	tim	timtim	1	3	0	1,46	1
1	2	1	1	tim	1	tim	timtim	1	1	0	1,52	1
1	2	1	1	tim	1	tim	timtim	1	3	0	1,9	1
0	2	0	1	tim	1	tim	timtim	1	3	0	2,52	1
0	2	0	2	feg	1	feg	fegfeg	1	1	0	1,48	1
0	2	0	2	feg	1	feg	fegfeg	1	1	0	1,59	1
0	2	0	2	feg	1	feg	fegfeg	1	1	0	1,16	1
0	2	0	2	feg	2	feg	fegfeg	1	1	0	1,16	1
0	2	1	2	feg	2	feg	fegfeg	1	1	0	1,16	1
1	2	1	2	feg	1	feg	fegfeg	1	1	0	1,27	1
0	2	1	1	feg	2	feg	fegfeg	1	2	1	1,5	1
0	2	1	1	feg	2	feg	fegfeg	1	2	1	1,2	1
0	2	1	1	feg	2	feg	fegfeg	1	2	1	1,58	1
1	2	1	1	feg	2	feg	fegfeg	1	3	1	1,39	1
0	2	0	2	feg	1	feg	fegfeg	1	1	0	0,84	1
0	2	0	2	feg	1	feg	fegfeg	1	1	0	1,29	1
0	2	0	2	feg	1	feg	fegfeg	1	1	0	1,88	1
0	1	1	1	pic	2	pic	picpic	1	3	1	2	2
0	1	1	1	pic	2	pic	picpic	1	3	1	2	2
0	1	1	1	pic	2	pic	picpic	1	2	1	1	2
0	1	1	1	pic	2	pic	picpic	1	2	1	1	2
0	1	1	1	pic	2	pic	picpic	1	2	1	1	2
0	1	0	1	pic	2	pic	picpic	1	3	0	1,26	1
0	1	1	1	pic	2	pic	picpic	1	3	0	1,75	2
0	2	1	1	feg	2	feg	fegfeg	1	1	0	0,7	1
